# Supplementary material for: Novel Osmoprotective DOPC-DMPC Liposomes Loaded with Antihypertensive Drugs as Potential Strategy for Glaucoma Treatment
Source: Pharmaceutics. 2022 Jul 4;14(7):1405. doi: 10.3390/pharmaceutics14071405 (PMC9317418; doi:10.3390/pharmaceutics14071405)
Supplement: Supplementary file 1 [file pharmaceutics-14-01405-s001.zip]

Archive with 1 entries (1 files):
- pharmaceutics-1773291-supplementary.pdf
